# Supplementary material for: Genome-Wide Association Study and Meta-Analysis Uncovers Key Candidate Genes for Body Weight Traits in Chickens
Source: Genes (Basel). 2025 Aug 11;16(8):945. doi: 10.3390/genes16080945 (PMC12385673; doi:10.3390/genes16080945)
Supplement: Supplementary file 1 [file genes-16-00945-s001.zip]

Archive with 3 entries (3 files):
- Figure_S1.pdf
- Figure_S2.pdf
- Table_S1-10.xlsx
