# Supplementary material for: Genome-Wide Association Study and Meta-Analysis Uncovers Key Candidate Genes for Body Weight Traits in Chickens
Source: Genes (Basel). 2025 Aug 11;16(8):945. doi: 10.3390/genes16080945 (PMC12385673; doi:10.3390/genes16080945)
Supplement: Supplementary file 1 [file genes-16-00945-s001.zip › Table_S1-10.xlsx]

## Sheet: Table S1
Table S1. The Descriptive Statistics of the Body Weight Traits.
Trait	Population	N	min	max	mean	SD	CV(%)	h2
BW56	P1	425	736	1607	1154.12	158.415	13.726	0.53
	P2	493	475.5	2005.5	1239.21	208.708	16.842	0.66
	P3	223	528	1623	1060.12	190.771	17.995	0.36
BW70	P1	426	1096	2114	1560.93	184.292	11.807	0.46
	P2	494	727.5	2719.5	1661.03	287.854	17.33	0.64
	P3	223	834	2126	1434.46	251.069	17.503	0.3
BW84	P1	424	1247	2591	1916.32	227.888	11.892	0.51
	P2	493	1042	3250	2031.05	353.138	17.387	0.61
	P3	223	1037	2478	1699.38	298.23	17.549	0.32
Abbreviation: N(Numbers of individuals), SD (Standard Deviation), CV (Coefficient of Variation), h2 (Heritability)

## Sheet: Table S2
Table S2. The Phenotypic and Genetic Correlations Among Body Weight Traits.
Breed	Trait1	Trait2	Pheno correlation	Genetic correlation
P1(N301 Yellow Plumage Dwarf Chicken Line Population)	BW56	BW70	0.876	0.9351
		BW84	0.763	0.8393
	BW70	BW84	0.887	0.9524
P2(F2 reciprocal cross: High Quality Line A × Huiyang Bearded chicken)	BW56	BW70	0.956	0.9983
		BW84	0.896	0.9956
	BW70	BW84	0.957	0.9959
P3(a Black-bone chicken × White Plymouth Rock F2 population)	BW56	BW70	0.904	0.9949
		BW84	0.829	0.9949
	BW70	BW84	0.926	0.9556

## Sheet: Table S3
Table S3. Basic Statistics of GWAS Analysis for Three Chicken Populations.
Trait	Population	N	SNP N	Indep SNP	Significance threshold	Suggestive significance threshold
BW56	P1	425	8688718	753185	6.64e-08	1.33e-06
	P2	265	7020357	508805	9.83e-08	1.97e-06
	P3	223	6304433	551835	9.06e-08	1.81e-06
	meta	913	9764161	604608	8.27e-08	1.65e-06
BW70	P1	426	8688718	753105	6.64e-08	1.33e-06
	P2	265	7020357	508805	9.83e-08	1.97e-06
	P3	222	6304433	551962	9.06e-08	1.81e-06
	meta	913	9764161	604624	8.27e-08	1.65e-06
BW84	P1	424	8688718	753098	6.64e-08	1.33e-06
	P2	265	7020357	509006	9.82e-08	1.96e-06
	P3	222	6304433	551962	9.06e-08	1.81e-06
	meta	911	9764161	604689	8.27e-08	1.65e-06

## Sheet: Table S4
Table S4. Information on Independent Variants for Three Individual GWAS of Body Weight Traits.
CHR	SNP	POS	A1	A2	N	AF1	P value	Population_trait	Region	Neareat genes
1	1_155594536	155594536	A	C	425	0.338824	1.65649e-07	P1_BW56	intron_variant	MYCBP2
3	3_68231583	68231583	T	C	425	0.0270588	9.15586e-07	P1_BW56	intron_variant	ENSGALG00000015345
8	8_21305094	21305094	C	G	425	0.0352941	5.01166e-08	P1_BW56	intron_variant	ZSWIM5
28	28_3826405	3826405	T	C	425	0.0317647	3.08887e-07	P1_BW56	intron_variant	COPE
1	1_155796397	155796397	C	G	426	0.0950704	5.40852e-07	P1_BW70	downstream_gene_variant	MYCBP2
18	18_6001275	6001275	C	G	426	0.0211268	2.10119e-08	P1_BW70	upstream_gene_variant	MMD
26	26_4951531	4951531	A	G	426	0.118545	3.29264e-07	P1_BW70	upstream_gene_variant	PGC
1	1_155796397	155796397	C	G	424	0.0931604	4.02459e-07	P1_BW84	downstream_gene_variant	MYCBP2
3	3_32110380	32110380	G	A	424	0.158019	1.83878e-07	P1_BW84	intron_variant	EIF2AK2
17	17_7371821	7371821	T	A	424	0.0389151	1.02571e-06	P1_BW84	intron_variant	VAV2
18	18_6001275	6001275	C	G	424	0.0212264	6.7055e-08	P1_BW84	upstream_gene_variant	MMD
26	26_4966284	4966284	G	A	424	0.130896	1.52638e-07	P1_BW84	upstream_gene_variant	ENSGALG00000003447
1	1_158063308	158063308	T	A	265	0.420755	5.524e-07	P2_BW56	intron_variant	DACH1
1	1_167191674	167191674	C	T	265	0.343396	6.11094e-07	P2_BW56	downstream_gene_variant	MTRF1
1	1_169094414	169094414	G	A	265	0.458491	8.16309e-09	P2_BW56	intron_variant	TPT1
1	1_170649438	170649438	A	T	265	0.484906	3.65411e-11	P2_BW56	intron_variant	KPNA3
1	1_171868388	171868388	C	A	265	0.483019	1.70921e-10	P2_BW56	intron_variant	ENSGALG00000017033
1	1_173105476	173105476	A	G	265	0.413208	1.70092e-08	P2_BW56	intergenic_variant	TRPC4
1	1_174182848	174182848	T	C	265	0.466038	7.50326e-08	P2_BW56	intron_variant	DCLK1
1	1_175224880	175224880	T	C	265	0.471698	4.18874e-07	P2_BW56	downstream_gene_variant	RFC3
2	2_128195303	128195303	C	G	265	0.0132075	1.90835e-06	P2_BW56	upstream_gene_variant	COX6C
1	1_158063308	158063308	T	A	265	0.420755	1.57964e-07	P2_BW70	intron_variant	DACH1
1	1_167191674	167191674	C	T	265	0.343396	2.254e-07	P2_BW70	downstream_gene_variant	MTRF1
1	1_168630011	168630011	C	T	265	0.411321	2.13651e-07	P2_BW70	intron_variant	ENSGALG00000065284
1	1_169647135	169647135	G	C	265	0.486792	5.48706e-10	P2_BW70	downstream_gene_variant	LRCH1
1	1_170649438	170649438	A	T	265	0.484906	1.98708e-12	P2_BW70	intron_variant	KPNA3
1	1_171868388	171868388	C	A	265	0.483019	3.77205e-11	P2_BW70	intron_variant	ENSGALG00000017033
1	1_173105476	173105476	A	G	265	0.413208	7.30049e-09	P2_BW70	intergenic_variant	TRPC4
1	1_174182848	174182848	T	C	265	0.466038	1.96742e-08	P2_BW70	intron_variant	DCLK1
1	1_175224880	175224880	T	C	265	0.471698	1.57777e-07	P2_BW70	downstream_gene_variant	RFC3
21	21_6400483	6400483	C	T	265	0.0132075	1.17795e-06	P2_BW70	intron_variant	YBX1
26	26_2099654	2099654	T	C	265	0.19434	4.34531e-07	P2_BW70	5_prime_UTR_variant	KLHDC8A
1	1_158063308	158063308	T	A	264	0.420455	1.13276e-06	P2_BW84	intron_variant	DACH1
1	1_167191674	167191674	C	T	264	0.342803	2.08445e-07	P2_BW84	downstream_gene_variant	MTRF1
1	1_168599393	168599393	T	C	264	0.390152	1.89998e-07	P2_BW84	intergenic_variant	ENSGALG00000016969
1	1_169647135	169647135	G	C	264	0.486742	2.50113e-09	P2_BW84	downstream_gene_variant	LRCH1
1	1_170649438	170649438	A	T	264	0.484848	3.05029e-12	P2_BW84	upstream_gene_variant	KPNA3
1	1_171711821	171711821	T	C	264	0.486742	2.55652e-11	P2_BW84	downstream_gene_variant	ENSGALG00000017024
1	1_172722765	172722765	T	A	264	0.494318	1.14276e-08	P2_BW84	intron_variant	ENSGALG00000033671
1	1_173750500	173750500	A	G	264	0.414773	7.44712e-08	P2_BW84	upstream_gene_variant	SMAD9
1	1_175500391	175500391	G	A	264	0.471591	2.58919e-07	P2_BW84	intron_variant	ENSGALG00000017065
26	26_2099654	2099654	T	C	264	0.195076	7.471e-07	P2_BW84	5_prime_UTR_variant	KLHDC8A
4	4_73483057	73483057	A	G	223	0.390135	8.49488e-07	P3_BW56	intron_variant	ANAPC4
4	4_74822030	74822030	T	C	223	0.325112	1.8024e-06	P3_BW56	intron_variant	KCNIP4
4	4_68227012	68227012	G	A	222	0.477477	7.7851e-07	P3_BW70	intron_variant	ENSGALG00000014236
4	4_73653690	73653690	G	A	222	0.490991	2.68205e-07	P3_BW70	intron_variant	ENSGALG00000014391
4	4_76251823	76251823	C	T	222	0.344595	9.87184e-07	P3_BW70	intron_variant	LDB2
4	4_79253742	79253742	A	T	222	0.486486	6.87143e-07	P3_BW70	upstream_gene_variant	CRMP1
20	20_12711989	12711989	T	C	222	0.448198	1.58581e-06	P3_BW70	intron_variant	TSHZ2
4	4_73800223	73800223	C	T	222	0.376126	6.98024e-08	P3_BW84	intergenic_variant	DHX15
4	4_74838782	74838782	T	G	222	0.497748	1.17163e-06	P3_BW84	intron_variant	KCNIP4
4	4_79253742	79253742	A	T	222	0.486486	3.63343e-07	P3_BW84	upstream_gene_variant	CRMP1
20	20_12711989	12711989	T	C	222	0.448198	1.70386e-06	P3_BW84	intron_variant	TSHZ2
Abbreviation: A1 (The effect allele), A2 (The other allele), N(Per allele sample size), AF1(frequency of A1)

## Sheet: Table S5
Table S5. QTL Enrichment Results for Significant SNPs Associated with Body Weight Traits in Three Chicken Populations.
Population_trait	QTL_type	QTL_Feature	CHR	P value	adj.pval
P1_BW56	Production	Carcass weight	1	8.49799e-07	5.0988e-06
P1_BW56	Exterior	Feather pecking	1	0.00344346	0.0154956
P1_BW56	Production	Carcass fat content, dry matter basis	28	0.0148673	0.0382301
P1_BW56	Production	Egg number	28	6.59148e-15	5.93233e-14
P1_BW56	Health	Fowl typhoid susceptibility	28	0.0148673	0.0382301
P1_BW56	Production	Yolk weight	28	0.0148673	0.0382301
P1_BW56	Production	Feed intake	3	7.43996e-56	1.33919e-54
P1_BW56	Production	Carcass weight	1	1.70756e-07	1.87832e-06
P1_BW56	Production	Heart weight	1	0.0170094	0.0467758
P1_BW56	Health	Fecal oocyst count	18	0.0158033	0.0467758
P1_BW56	Health	Fowl typhoid susceptibility	26	0.0111111	0.0467758
P1_BW56	Production	Carcass weight	1	1.70756e-07	3.24437e-06
P1_BW56	Production	Egg number	3	0.00189127	0.017967
P2_BW56	Production	Average daily gain	1	2.70299e-05	0.000179073
P2_BW56	Production	Body weight	1	0	0
P2_BW56	Production	Breast bone crest length	1	0.0068543	0.0242185
P2_BW56	Exterior	Comb height	1	0.0068543	0.0242185
P2_BW56	Exterior	Comb length	1	3.24531e-11	4.30003e-10
P2_BW56	Exterior	Comb weight	1	0.00357834	0.0158043
P2_BW56	Production	Egg weight	1	3.4684e-17	6.1275e-16
P2_BW56	Exterior	Feather density	1	0.00394594	0.0160873
P2_BW56	Production	Feed intake	1	6.17108e-07	5.45112e-06
P2_BW56	Production	Gizzard weight	1	1.99974e-05	0.000151409
P2_BW56	Production	Heart weight	1	0.000354888	0.0018809
P2_BW56	Production	Liver weight	1	0.000228119	0.00134337
P2_BW56	Reproduction	Ovary weight	1	0.00334237	0.0158043
P2_BW56	Reproduction	Oviduct length	1	2.04447e-18	5.41784e-17
P2_BW56	Reproduction	Oviduct weight	1	1.00912e-10	1.06967e-09
P2_BW56	Production	Proventriculus weight	1	0.0144095	0.0424279
P2_BW56	Production	Wing weight	2	0.0122198	0.0380971
P2_BW56	Production	Polyunsaturated fatty acid content	2	0.0122198	0.0380971
P2_BW56	Production	Average daily gain	1	5.58286e-05	0.000316362
P2_BW56	Production	Body weight	1	0	0
P2_BW56	Production	Breast bone crest length	1	0.00143401	0.00750099
P2_BW56	Exterior	Comb height	1	0.0100022	0.0357973
P2_BW56	Exterior	Comb length	1	6.08484e-11	6.89615e-10
P2_BW56	Exterior	Comb weight	1	0.00268778	0.0121846
P2_BW56	Production	Egg weight	1	2.99931e-19	1.01977e-17
P2_BW56	Exterior	Feather density	1	1.37431e-18	3.1151e-17
P2_BW56	Production	Feed intake	1	3.28571e-08	2.79285e-07
P2_BW56	Production	Gizzard weight	1	6.88223e-10	6.6856e-09
P2_BW56	Production	Heart weight	1	1.43199e-05	8.8523e-05
P2_BW56	Production	Liver weight	1	2.00585e-06	1.51553e-05
P2_BW56	Reproduction	Ovary weight	1	0.00454289	0.0174717
P2_BW56	Reproduction	Oviduct length	1	3.64464e-17	6.19589e-16
P2_BW56	Reproduction	Oviduct weight	1	2.23589e-14	3.04081e-13
P2_BW56	Production	Pancreas weight	1	9.42097e-06	6.40626e-05
P2_BW56	Production	Proventriculus weight	1	0.00243571	0.0118306
P2_BW56	Production	Muscle pH	21	0.00462487	0.0174717
P2_BW56	Health	Antibody titer to KLH antigen	26	0.00431678	0.0174717
P2_BW56	Production	Average daily gain	1	0.000254074	0.00117265
P2_BW56	Production	Body weight	1	0	0
P2_BW56	Exterior	Comb height	1	0.00369438	0.0158331
P2_BW56	Exterior	Comb length	1	6.40037e-24	7.68045e-23
P2_BW56	Exterior	Comb weight	1	7.82146e-09	5.8661e-08
P2_BW56	Production	Egg weight	1	7.28112e-19	7.28112e-18
P2_BW56	Exterior	Feather density	1	1.26505e-34	3.79514e-33
P2_BW56	Production	Feed intake	1	3.95906e-15	3.39348e-14
P2_BW56	Production	Gizzard weight	1	1.13816e-08	7.58771e-08
P2_BW56	Production	Heart weight	1	7.8406e-05	0.00039203
P2_BW56	Production	Liver weight	1	9.73055e-06	5.83833e-05
P2_BW56	Reproduction	Ovary weight	1	0.00869296	0.0315561
P2_BW56	Reproduction	Oviduct length	1	2.88044e-28	5.76088e-27
P2_BW56	Reproduction	Oviduct weight	1	5.75369e-26	8.63054e-25
P2_BW56	Production	Pancreas weight	1	3.79317e-05	0.0002069
P2_BW56	Production	Proventriculus weight	1	0.0089409	0.0315561
P2_BW56	Production	Shank circumference	1	0.0147797	0.0492658
P2_BW56	Health	Antibody titer to KLH antigen	26	0.00431678	0.0172671
P3_BW56	Production	Body weight	4	7.85607e-48	2.35682e-46
P3_BW56	Reproduction	Oviduct weight	4	0.000485328	0.00485328
P3_BW56	Production	Residual feed intake	4	0.000126762	0.00190143
P3_BW56	Production	Body weight	4	5.42376e-157	2.65764e-155
P3_BW56	Exterior	Skin color	20	0.000234085	0.00573508
P3_BW56	Production	Average daily gain	4	7.44357e-08	1.30262e-06
P3_BW56	Production	Body weight	4	3.48437e-38	1.21953e-36
P3_BW56	Production	Egg number	20	0.00543447	0.0475516
P3_BW56	Exterior	Skin color	20	0.000234085	0.00273099

## Sheet: Table S6
Table S6. Information on Independent Variants in Meta-GWAS of Body Weight Traits.
CHR	SNP	POS	A1	A2	P value	Trait	Region	Neareat genes
1	1_155664975	155664975	A	G	2.056e-08	BW56	intron_variant	MYCBP2
1	1_168922410	168922410	T	C	2.843e-07	BW56	downstream_gene_variant	NUFIP1
1	1_169934714	169934714	T	C	2.052e-07	BW56	intergenic_variant	SUCLA2
1	1_170031588	170031588	A	G	5.018e-07	BW56	upstream_gene_variant	ITM2B
1	1_170074054	170074054	T	C	9.976e-07	BW56	intron_variant	RB1
1	1_170191037	170191037	T	C	2.786e-07	BW56	intergenic_variant	RCBTB2
1	1_170338832	170338832	A	G	9.854e-08	BW56	intron_variant	FNDC3A
1	1_170370289	170370289	A	C	3.834e-07	BW56	intron_variant	FNDC3A
1	1_170526144	170526144	G	T	1.228e-06	BW56	upstream_gene_variant	SETDB2
1	1_170989712	170989712	T	C	2.6e-10	BW56	intergenic_variant	RNASEH2B
1	1_171079847	171079847	T	C	1.677e-08	BW56	intron_variant	ENSGALG00000064141
1	1_171145511	171145511	A	G	1.49e-07	BW56	intron_variant	ENSGALG00000056643
1	1_171305756	171305756	T	G	4.341e-07	BW56	downstream_gene_variant	ENSGALG00000052822
1	1_171609709	171609709	T	C	1.327e-07	BW56	intron_variant	TMEM272
1	1_171620440	171620440	A	C	1.005e-07	BW56	upstream_gene_variant	ENSGALG00000064996
1	1_171665552	171665552	T	C	2.405e-08	BW56	intron_variant	ENSGALG00000017021
1	1_171681350	171681350	T	G	1.276e-09	BW56	upstream_gene_variant	ALG11
1	1_171868610	171868610	A	G	8.542e-07	BW56	intron_variant	ENSGALG00000017033
1	1_172215798	172215798	T	C	1.766e-07	BW56	downstream_gene_variant	COG6
1	1_172807666	172807666	A	G	1.193e-06	BW56	intergenic_variant	FREM2
1	1_172868193	172868193	A	T	1.026e-07	BW56	intergenic_variant	UFM1
1	1_172910337	172910337	A	T	2.165e-08	BW56	upstream_gene_variant	UFM1
1	1_174259942	174259942	T	C	1.21e-06	BW56	intron_variant	DCLK1
3	3_31978551	31978551	A	G	9.899e-07	BW56	upstream_gene_variant	ENSGALG00000010554
3	3_72337678	72337678	A	T	6.071e-07	BW56	intron_variant	ENSGALG00000065633
4	4_3326221	3326221	A	G	1.88e-07	BW56	intron_variant	ENSGALG00000006017
4	4_69617348	69617348	T	C	1.105e-06	BW56	intron_variant	ENSGALG00000058553
8	8_21305094	21305094	C	G	5.012e-08	BW56	intron_variant	ZSWIM5
10	10_15249334	15249334	T	C	1.41e-06	BW56	intron_variant	ENSGALG00000068081
10	10_2707933	2707933	T	C	8.464e-07	BW56	intron_variant	CD276
18	18_5827579	5827579	T	C	4.044e-07	BW56	intron_variant	ENSGALG00000003011
1	1_155544530	155544530	A	G	1.576e-06	BW70	downstream_gene_variant	ENSGALG00000064560
1	1_155589681	155589681	T	C	2.448e-07	BW70	upstream_gene_variant	MYCBP2
1	1_155703938	155703938	A	G	8.552e-08	BW70	intron_variant	MYCBP2
1	1_167962004	167962004	C	G	1.329e-06	BW70	intergenic_variant	ENSGALG00000016964
1	1_168920049	168920049	T	C	2.969e-07	BW70	downstream_gene_variant	NUFIP1
1	1_169159559	169159559	A	G	1.206e-06	BW70	intergenic_variant	ENSGALG00000050157
1	1_169162899	169162899	T	C	1.14e-07	BW70	intergenic_variant	ENSGALG00000050157
1	1_169182801	169182801	A	G	1.976e-07	BW70	upstream_gene_variant	SPERT
1	1_169934714	169934714	T	C	4.791e-08	BW70	intergenic_variant	SUCLA2
1	1_170075371	170075371	C	G	5.748e-07	BW70	intron_variant	RB1
1	1_170191037	170191037	T	C	7.025e-08	BW70	intergenic_variant	RCBTB2
1	1_170777613	170777613	T	C	6.443e-09	BW70	intron_variant	ENSGALG00000058011
1	1_170989712	170989712	T	C	1.152e-10	BW70	intergenic_variant	RNASEH2B
1	1_171145511	171145511	A	G	4.239e-08	BW70	intron_variant	ENSGALG00000056643
1	1_171271417	171271417	A	G	8.478e-09	BW70	downstream_gene_variant	ENSGALG00000065675
1	1_171457356	171457356	T	G	8.342e-07	BW70	intron_variant	INTS6
1	1_171665552	171665552	T	C	1.182e-07	BW70	intron_variant	ENSGALG00000017021
1	1_171681350	171681350	T	G	1.168e-08	BW70	upstream_gene_variant	ALG11
1	1_171779622	171779622	T	C	3.944e-08	BW70	intron_variant	ENSGALG00000028083
1	1_172598287	172598287	A	G	2.261e-08	BW70	3_prime_UTR_variant	STOML3
1	1_172603452	172603452	A	G	1.537e-08	BW70	downstream_gene_variant	STOML3
1	1_172807666	172807666	A	G	5.297e-07	BW70	intergenic_variant	FREM2
1	1_172872175	172872175	A	G	1.614e-06	BW70	intergenic_variant	UFM1
1	1_173108102	173108102	T	C	4.36e-08	BW70	intergenic_variant	TRPC4
1	1_173110076	173110076	T	C	8.399e-08	BW70	intergenic_variant	TRPC4
1	1_174243782	174243782	A	G	1.078e-07	BW70	intron_variant	DCLK1
1	1_174259942	174259942	T	C	1.238e-06	BW70	intron_variant	DCLK1
1	1_175766737	175766737	T	C	8.292e-07	BW70	intron_variant	PDS5B
4	4_3326221	3326221	A	G	2.232e-07	BW70	intron_variant	ENSGALG00000006017
5	5_13376840	13376840	A	G	1.242e-06	BW70	intron_variant	SLC22A18
6	6_2810315	2810315	A	C	7.101e-07	BW70	intron_variant	GRID1
8	8_26634596	26634596	T	C	1.335e-06	BW70	intergenic_variant	OMA1
9	9_16626024	16626024	T	C	3.009e-07	BW70	intron_variant	ATP11B
10	10_2707933	2707933	T	C	1.357e-06	BW70	intron_variant	CD276
18	18_5827579	5827579	T	C	4.783e-07	BW70	intron_variant	ENSGALG00000003011
1	1_144144593	144144593	T	C	1.229e-06	BW84	upstream_gene_variant	ENSGALG00000066975
1	1_155703938	155703938	A	G	6.425e-07	BW84	intron_variant	MYCBP2
1	1_167686909	167686909	A	G	8.919e-07	BW84	intron_variant	ENSGALG00000016959
1	1_168761205	168761205	T	C	1.641e-07	BW84	intergenic_variant	TSC22D1
1	1_168849986	168849986	T	C	1.256e-06	BW84	non_coding_transcript_exon_variant	ENSGALG00000029931
1	1_169182801	169182801	A	G	7.543e-08	BW84	upstream_gene_variant	SPERT
1	1_169875818	169875818	A	T	4.755e-08	BW84	non_coding_transcript_exon_variant	ENSGALG00000065307
1	1_170191037	170191037	T	C	9.513e-08	BW84	intergenic_variant	RCBTB2
1	1_170642110	170642110	A	G	7.036e-07	BW84	intron_variant	KPNA3
1	1_170777613	170777613	T	C	1.792e-08	BW84	intron_variant	ENSGALG00000058011
1	1_171037236	171037236	T	C	5.991e-07	BW84	non_coding_transcript_exon_variant	ENSGALG00000064141
1	1_171271417	171271417	A	G	1.473e-08	BW84	downstream_gene_variant	ENSGALG00000065675
1	1_171457356	171457356	T	G	2.935e-07	BW84	intron_variant	INTS6
1	1_171609652	171609652	A	G	1.584e-10	BW84	intron_variant	TMEM272
1	1_171665552	171665552	T	C	1.009e-08	BW84	intron_variant	ENSGALG00000017021
1	1_171681350	171681350	T	G	3.215e-08	BW84	upstream_gene_variant	ALG11
1	1_172507437	172507437	T	C	1.165e-06	BW84	downstream_gene_variant	ENSGALG00000061262
1	1_172592619	172592619	T	C	3.446e-07	BW84	intron_variant	STOML3
1	1_172593360	172593360	A	T	5.021e-08	BW84	intron_variant	STOML3
1	1_172627778	172627778	A	G	6.034e-07	BW84	intron_variant	ENSGALG00000017040
1	1_172676636	172676636	T	C	8.774e-09	BW84	intron_variant	ENSGALG00000033671
1	1_172721374	172721374	A	G	1.332e-06	BW84	intron_variant	ENSGALG00000033671
1	1_174243782	174243782	A	G	4.272e-07	BW84	intron_variant	DCLK1
1	1_175270330	175270330	T	C	8.25e-07	BW84	intron_variant	ENSGALG00000017065
1	1_44608580	44608580	A	G	8.76e-07	BW84	intron_variant	ENSGALG00000068090
2	2_23371444	23371444	A	G	8.041e-07	BW84	intron_variant	ENSGALG00000035994
4	4_31207000	31207000	A	T	6.689e-07	BW84	downstream_gene_variant	ENSGALG00000064340
4	4_73702399	73702399	T	G	4.834e-07	BW84	upstream_gene_variant	DHX15
6	6_2810315	2810315	A	C	8.142e-07	BW84	intron_variant	GRID1
9	9_16626024	16626024	T	C	9.059e-07	BW84	intron_variant	ATP11B
14	14_12605620	12605620	T	C	1.443e-06	BW84	intron_variant	AXIN1
14	14_12876317	12876317	T	G	3.525e-07	BW84	intron_variant	TRAP1
26	26_4949359	4949359	A	G	9.426e-07	BW84	intron_variant	PGC
26	26_5091555	5091555	T	C	5.057e-07	BW84	intron_variant	CHIA
Abbreviation: A1 (The effect allele), A2 (The other allele)

## Sheet: Table S7
Table S7. QTL Enrichment Results for Significant SNPs from the Meta-GWAS of Body Weight Traits in Three Chicken Populations.
Population_trait	QTL_type	QTL_Feature	CHR	P value	adj.pval
metaGWAS-BW56	Production	Average daily gain	1	0.000200269	0.00087176
metaGWAS-BW56	Production	Body weight	1	0	0
metaGWAS-BW56	Production	Breast bone crest length	1	0.00318323	0.0107072
metaGWAS-BW56	Production	Breast muscle weight	3	0.00110869	0.004052
metaGWAS-BW56	Production	Claw weight	4	0.00411366	0.0132353
metaGWAS-BW56	Exterior	Comb height	1	0.000244424	0.00100485
metaGWAS-BW56	Exterior	Comb length	1	2.00559e-24	4.94713e-23
metaGWAS-BW56	Exterior	Comb weight	1	6.66974e-12	7.05086e-11
metaGWAS-BW56	Production	Egg weight	1	5.27422e-19	9.7573e-18
metaGWAS-BW56	Exterior	Feather density	1	4.1869e-34	1.54915e-32
metaGWAS-BW56	Production	Feed intake	1	1.40026e-10	1.29524e-09
metaGWAS-BW56	Production	Gizzard weight	1	9.40134e-06	4.63799e-05
metaGWAS-BW56	Production	Heart weight	1	5.40876e-06	3.07883e-05
metaGWAS-BW56	Production	Liver weight	1	7.57885e-06	4.00596e-05
metaGWAS-BW56	Reproduction	Ovary weight	1	0.00784447	0.0241871
metaGWAS-BW56	Reproduction	Oviduct length	1	6.0768e-17	7.49472e-16
metaGWAS-BW56	Reproduction	Oviduct weight	1	5.9672e-18	8.83145e-17
metaGWAS-BW56	Production	Pancreas weight	1	0.000488275	0.0019017
metaGWAS-BW56	Production	Shank circumference	1	0.00114989	0.004052
metaGWAS-BW56	Production	Egg number	3	3.74626e-07	2.77223e-06
metaGWAS-BW56	Production	Egg number	10	6.09199e-07	3.75673e-06
metaGWAS-BW56	Production	Age at first egg	4	2.19055e-07	1.80112e-06
metaGWAS-BW56	Production	Claw percentage	4	9.39453e-05	0.000434497
metaGWAS-BW56	Production	Small yellow follicle number	4	0.00899275	0.0266185
metaGWAS-BW56	Health	Plasma coloration	10	5.15211e-07	3.46597e-06
metaGWAS-BW70	Production	Average daily gain	1	0.000277061	0.0014342
metaGWAS-BW70	Production	Body weight	1	0	0
metaGWAS-BW70	Production	Breast bone crest length	1	0.00390026	0.0149227
metaGWAS-BW70	Exterior	Comb height	1	0.000310885	0.00151988
metaGWAS-BW70	Exterior	Comb length	1	9.77241e-24	1.71994e-22
metaGWAS-BW70	Exterior	Comb weight	1	1.40522e-11	1.54574e-10
metaGWAS-BW70	Production	Egg weight	1	1.40316e-18	2.05797e-17
metaGWAS-BW70	Exterior	Feather density	1	7.70841e-41	3.3917e-39
metaGWAS-BW70	Exterior	Feather pecking	5	0.0067888	0.0248923
metaGWAS-BW70	Exterior	Feather pecking	8	3.65718e-08	2.92574e-07
metaGWAS-BW70	Production	Feed intake	1	3.41028e-12	4.2872e-11
metaGWAS-BW70	Production	Gizzard weight	1	2.07962e-07	1.40774e-06
metaGWAS-BW70	Production	Heart weight	1	3.63754e-07	2.28645e-06
metaGWAS-BW70	Production	Liver weight	1	1.06592e-05	6.2534e-05
metaGWAS-BW70	Reproduction	Ovary weight	1	0.00902479	0.0317673
metaGWAS-BW70	Reproduction	Oviduct length	1	5.49272e-27	1.2084e-25
metaGWAS-BW70	Reproduction	Oviduct weight	1	2.03178e-29	5.95989e-28
metaGWAS-BW70	Production	Pancreas weight	1	4.11073e-05	0.00022609
metaGWAS-BW70	Production	Shank circumference	1	0.00163345	0.00684495
metaGWAS-BW70	Production	Age at first egg	4	4.82891e-09	4.7216e-08
metaGWAS-BW70	Exterior	Aggressive behavior	4	0.0119711	0.0405177
metaGWAS-BW70	Production	White striping	5	0.000495176	0.00217877
metaGWAS-BW70	Production	Egg number	9	0.000467258	0.00216414
metaGWAS-BW70	Production	Egg number	10	2.75815e-08	2.42717e-07
metaGWAS-BW70	Production	Subcutaneous fat thickness	9	0.00285743	0.0114297
metaGWAS-BW70	Health	Plasma coloration	10	1.80945e-07	1.32693e-06
metaGWAS-BW84	Production	Average daily gain	1	0.000254074	0.00117265
metaGWAS-BW84	Production	Body weight	1	0	0
metaGWAS-BW84	Exterior	Comb height	1	0.00369438	0.0158331
metaGWAS-BW84	Exterior	Comb length	1	6.40037e-24	7.68045e-23
metaGWAS-BW84	Exterior	Comb weight	1	7.82146e-09	5.8661e-08
metaGWAS-BW84	Production	Egg weight	1	7.28112e-19	7.28112e-18
metaGWAS-BW84	Exterior	Feather density	1	1.26505e-34	3.79514e-33
metaGWAS-BW84	Production	Feed intake	1	3.95906e-15	3.39348e-14
metaGWAS-BW84	Production	Gizzard weight	1	1.13816e-08	7.58771e-08
metaGWAS-BW84	Production	Heart weight	1	7.8406e-05	0.00039203
metaGWAS-BW84	Production	Liver weight	1	9.73055e-06	5.83833e-05
metaGWAS-BW84	Reproduction	Ovary weight	1	0.00869296	0.0315561
metaGWAS-BW84	Reproduction	Oviduct length	1	2.88044e-28	5.76088e-27
metaGWAS-BW84	Reproduction	Oviduct weight	1	5.75369e-26	8.63054e-25
metaGWAS-BW84	Production	Pancreas weight	1	3.79317e-05	0.0002069
metaGWAS-BW84	Production	Proventriculus weight	1	0.0089409	0.0315561
metaGWAS-BW84	Production	Shank circumference	1	0.0147797	0.0492658
metaGWAS-BW84	Health	Antibody titer to KLH antigen	26	0.00431678	0.0172671

## Sheet: Table S8
Table S8. List of genes significantly associated in gene-based association analysis
Trait	Gene	Gene name	CHR	Start	Stop	NSNPS	NPARAM	N	ZSTAT	Pvalue
meta-BW56	ENSGALG00000043437	CAPZA2	1	24997205	25046960	437	34	913	3.527	0.00021012
meta-BW56	ENSGALG00000036883	MET	1	25049910	25157690	421	43	913	4.0455	2.6103e-05
meta-BW56	ENSGALG00000016915	MYCBP2	1	155580325	155803849	2249	49	913	4.313	8.0542e-06
meta-BW56	ENSGALG00000029931	ENSGALG00000029931	1	168832803	168860072	129	26	913	3.3933	0.00034526
meta-BW56	ENSGALG00000048550	ENSGALG00000048550	1	168861294	168900781	99	20	913	3.7246	9.7795e-05
meta-BW56	ENSGALG00000038613	ENSGALG00000038613	1	168880631	168913728	81	19	913	3.6664	0.00012302
meta-BW56	ENSGALG00000016972	NUFIP1	1	168916223	168960766	246	24	913	3.9053	4.7045e-05
meta-BW56	ENSGALG00000031567	GPALPP1	1	168940859	168975698	242	28	913	3.5099	0.00022411
meta-BW56	ENSGALG00000049508	gga-mir-12214	1	169340804	169360861	150	20	913	3.4444	0.00028618
meta-BW56	ENSGALG00000016993	SUCLA2	1	169955109	169995664	114	9	913	4.0894	2.1625e-05
meta-BW56	ENSGALG00000016994	NUDT15	1	169983419	170010774	66	8	913	3.7641	8.3576e-05
meta-BW56	ENSGALG00000016995	MED4	1	169990869	170019932	71	6	913	3.4365	0.00029463
meta-BW56	ENSGALG00000047974	ENSGALG00000047974	1	170019045	170045511	74	7	913	4.1951	1.3638e-05
meta-BW56	ENSGALG00000016996	ITM2B	1	170026105	170072168	102	10	913	3.6808	0.00011623
meta-BW56	ENSGALG00000017005	CAB39L	1	170455095	170536727	730	38	913	3.7444	9.0428e-05
meta-BW56	ENSGALG00000017006	SETDB2	1	170517078	170555135	468	26	913	3.4511	0.00027917
meta-BW56	ENSGALG00000017009	KPNA3	1	170587186	170660244	646	28	913	3.5373	0.00020214
meta-BW56	ENSGALG00000053103	ENSGALG00000053103	1	170640886	170675803	328	32	913	3.5225	0.00021377
meta-BW56	ENSGALG00000017011	TRIM13	1	170680519	170706381	201	19	913	4.1245	1.8579e-05
meta-BW56	ENSGALG00000017012	KCNRG	1	170687168	170710171	175	14	913	3.9357	4.147e-05
meta-BW56	ENSGALG00000048894	ENSGALG00000048894	1	171077887	171118174	172	15	913	3.3338	0.00042833
meta-BW56	ENSGALG00000017031	ENSGALG00000017031	1	171801132	171837960	336	27	913	3.3177	0.00045382
meta-BW56	ENSGALG00000017032	SLC25A15	1	171819720	171855524	301	26	913	3.3798	0.00036265
meta-BW56	ENSGALG00000054550	ENSGALG00000054550	1	171864307	171885935	47	8	913	3.6927	0.00011095
meta-BW56	ENSGALG00000051912	ENSGALG00000051912	1	173800485	173823264	132	13	913	3.4324	0.00029908
meta-BW56	ENSGALG00000011185	PLEKHA8	2	33910266	33950447	304	35	913	3.5053	0.00022801
meta-BW56	ENSGALG00000011202	COLQ	2	33942599	33980922	321	27	913	3.7508	8.814e-05
meta-BW56	ENSGALG00000049188	ENSGALG00000049188	3	32799627	32827218	181	14	913	3.3889	0.00035081
meta-BW56	ENSGALG00000010333	CNOT6L	4	34937965	34986929	71	9	913	3.3214	0.00044788
meta-BW56	ENSGALG00000051573	ENSGALG00000051573	4	74279421	74304124	94	7	913	3.3804	0.00036192
meta-BW56	ENSGALG00000034694	U6	9	17492102	17512205	93	10	913	3.4514	0.00027882
meta-BW56	ENSGALG00000025217	gga-mir-1697	19	7377616	7397694	128	24	913	3.3772	0.00036616
meta-BW56	ENSGALG00000040856	CPNE1	20	1069706	1132140	464	29	913	3.3011	0.00048146
meta-BW56	ENSGALG00000003106	TOX2	20	2290399	2424076	1014	51	913	3.3601	0.00038962
meta-BW70	ENSGALG00000043437	CAPZA2	1	24997205	25046960	437	34	913	3.4326	0.0002989
meta-BW70	ENSGALG00000036883	MET	1	25049910	25157690	421	43	913	3.4909	0.00024067
meta-BW70	ENSGALG00000016904	SLITRK6	1	151658738	151681260	26	3	913	3.4944	0.0002376
meta-BW70	ENSGALG00000016915	MYCBP2	1	155580325	155803849	2249	49	913	3.6899	0.00011215
meta-BW70	ENSGALG00000028872	TPT1	1	169075035	169099257	240	33	913	3.4256	0.00030673
meta-BW70	ENSGALG00000017810	ENSGALG00000017810	1	169075608	169095737	200	29	913	3.3319	0.00043134
meta-BW70	ENSGALG00000016993	SUCLA2	1	169955109	169995664	114	9	913	4.3344	7.3091e-06
meta-BW70	ENSGALG00000016994	NUDT15	1	169983419	170010774	66	8	913	3.9351	4.1577e-05
meta-BW70	ENSGALG00000016995	MED4	1	169990869	170019932	71	6	913	3.5215	0.00021452
meta-BW70	ENSGALG00000047974	ENSGALG00000047974	1	170019045	170045511	74	7	913	4.3639	6.3875e-06
meta-BW70	ENSGALG00000016996	ITM2B	1	170026105	170072168	102	10	913	3.909	4.6346e-05
meta-BW70	ENSGALG00000017002	FNDC3A	1	170308524	170441070	972	36	913	3.472	0.00025835
meta-BW70	ENSGALG00000017003	MLNR	1	170422827	170446669	222	25	913	3.3561	0.00039522
meta-BW70	ENSGALG00000017004	CDADC1	1	170437986	170471822	335	34	913	3.3558	0.00039574
meta-BW70	ENSGALG00000017005	CAB39L	1	170455095	170536727	730	38	913	4.2695	9.7939e-06
meta-BW70	ENSGALG00000017006	SETDB2	1	170517078	170555135	468	26	913	3.8731	5.3723e-05
meta-BW70	ENSGALG00000017009	KPNA3	1	170587186	170660244	646	28	913	3.6887	0.0001127
meta-BW70	ENSGALG00000053103	ENSGALG00000053103	1	170640886	170675803	328	32	913	3.4862	0.000245
meta-BW70	ENSGALG00000017011	TRIM13	1	170680519	170706381	201	19	913	3.3966	0.0003411
meta-BW70	ENSGALG00000017012	KCNRG	1	170687168	170710171	175	14	913	3.3039	0.00047683
meta-BW70	ENSGALG00000054550	ENSGALG00000054550	1	171864307	171885935	47	8	913	3.4641	0.00026598
meta-BW70	ENSGALG00000041895	ENSGALG00000041895	1	172789824	172839085	403	31	913	3.3683	0.00037815
meta-BW70	ENSGALG00000017049	ALG5	1	173690751	173730152	227	25	913	3.3425	0.00041515
meta-BW70	ENSGALG00000009512	TFPI2	2	23291645	23321143	181	17	913	3.5771	0.00017373
meta-BW70	ENSGALG00000035994	ENSGALG00000035994	2	23299985	23405584	888	40	913	3.7179	0.00010043
meta-BW70	ENSGALG00000047884	ENSGALG00000047884	2	79081203	79110557	120	10	913	3.4242	0.00030825
meta-BW70	ENSGALG00000049188	ENSGALG00000049188	3	32799627	32827218	181	14	913	4.0956	2.1055e-05
meta-BW70	ENSGALG00000010333	CNOT6L	4	34937965	34986929	71	9	913	3.3137	0.00046042
meta-BW70	ENSGALG00000052580	ENSGALG00000052580	4	37196092	37226175	216	28	913	3.414	0.00032009
meta-BW70	ENSGALG00000048980	ENSGALG00000048980	9	16907339	16999485	458	30	913	3.8785	5.2551e-05
meta-BW70	ENSGALG00000034694	U6	9	17492102	17512205	93	10	913	3.6251	0.00014442
meta-BW84	ENSGALG00000011277	PLEKHG7	1	44606111	44656792	167	15	911	3.339	0.00042045
meta-BW84	ENSGALG00000011293	MRPL42	1	44891269	44918500	96	10	911	3.6547	0.00012873
meta-BW84	ENSGALG00000054172	ENSGALG00000054172	1	44901189	44930452	84	9	911	3.6976	0.0001088
meta-BW84	ENSGALG00000011297	CRADD	1	44924717	45020543	134	11	911	3.7078	0.00010453
meta-BW84	ENSGALG00000016915	MYCBP2	1	155580325	155803849	2249	49	911	3.3138	0.00046026
meta-BW84	ENSGALG00000046884	ENSGALG00000046884	1	156677936	156702141	89	9	911	3.3606	0.00038882
meta-BW84	ENSGALG00000025639	ENSGALG00000025639	1	169074693	169094828	201	29	911	3.5211	0.00021489
meta-BW84	ENSGALG00000028872	TPT1	1	169075035	169099257	240	33	911	3.6547	0.00012876
meta-BW84	ENSGALG00000017810	ENSGALG00000017810	1	169075608	169095737	200	29	911	3.5824	0.00017022
meta-BW84	ENSGALG00000016979	SLC25A30	1	169091305	169120752	260	28	911	3.3175	0.00045411
meta-BW84	ENSGALG00000016993	SUCLA2	1	169955109	169995664	114	9	911	4.1073	2.0014e-05
meta-BW84	ENSGALG00000016994	NUDT15	1	169983419	170010774	66	8	911	3.6309	0.00014121
meta-BW84	ENSGALG00000047974	ENSGALG00000047974	1	170019045	170045511	74	7	911	4.1143	1.9415e-05
meta-BW84	ENSGALG00000016996	ITM2B	1	170026105	170072168	102	10	911	3.7284	9.6354e-05
meta-BW84	ENSGALG00000017002	FNDC3A	1	170308524	170441070	972	36	911	3.6558	0.00012818
meta-BW84	ENSGALG00000017005	CAB39L	1	170455095	170536727	730	38	911	4.0904	2.1529e-05
meta-BW84	ENSGALG00000017006	SETDB2	1	170517078	170555135	468	26	911	3.5497	0.00019281
meta-BW84	ENSGALG00000017009	KPNA3	1	170587186	170660244	646	28	911	3.7129	0.00010247
meta-BW84	ENSGALG00000054550	ENSGALG00000054550	1	171864307	171885935	47	8	911	3.5552	0.00018885
meta-BW84	ENSGALG00000017068	KL	1	175576953	175641538	447	28	911	3.3533	0.00039929
meta-BW84	ENSGALG00000047002	ENSGALG00000047002	1	175682155	175709680	262	20	911	3.5858	0.00016801
meta-BW84	ENSGALG00000009512	TFPI2	2	23291645	23321143	181	17	911	3.6197	0.00014747
meta-BW84	ENSGALG00000035994	ENSGALG00000035994	2	23299985	23405584	888	40	911	3.8724	5.389e-05
meta-BW84	ENSGALG00000047884	ENSGALG00000047884	2	79081203	79110557	120	10	911	3.2943	0.00049338
meta-BW84	ENSGALG00000049188	ENSGALG00000049188	3	32799627	32827218	181	14	911	3.6958	0.00010959
meta-BW84	ENSGALG00000052852	ENSGALG00000052852	4	797430	821691	133	11	911	3.339	0.00042043
meta-BW84	ENSGALG00000010324	MRPL1	4	34920600	34959275	76	9	911	3.4168	0.0003168
meta-BW84	ENSGALG00000010333	CNOT6L	4	34937965	34986929	71	9	911	3.5409	0.00019937
meta-BW84	ENSGALG00000054696	ENSGALG00000054696	4	51391578	51415682	102	11	911	3.3831	0.0003584
meta-BW84	ENSGALG00000051573	ENSGALG00000051573	4	74279421	74304124	94	7	911	3.4227	0.00030996
meta-BW84	ENSGALG00000048980	ENSGALG00000048980	9	16907339	16999485	458	30	911	3.3292	0.00043541
Abbreviation: NSNPS (Number of SNPs), NPARAM (Number of Parameters), N (Numbers of individuals), ZSTAT (Z-statistic)

## Sheet: Table S9
Table S9. KEGG Pathway Enrichment Analysis and GO Annotation of Candidate Genes from Meta-GWAS.
Database	Term	ID	Gene ratio	P value	Trait
KEGG PATHWAY	Citrate cycle (TCA cycle)	gga00020	0.0357143	0.025239	BW56
KEGG PATHWAY	DNA replication	gga03030	0.0322581	0.0278151	BW56
KEGG PATHWAY	Propanoate metabolism	gga00640	0.03125	0.0286723	BW56
KEGG PATHWAY	N-Glycan biosynthesis	gga00510	0.0204082	0.0431356	BW56
KEGG PATHWAY	Lysine degradation	gga00310	0.0185185	0.0473503	BW56
Gene Ontology	central nervous system projection neuron axonogenesis	GO:0021952	0.25	3.31e-05	BW56
Gene Ontology	regulation of axon guidance	GO:1902667	0.25	3.31e-05	BW56
Gene Ontology	acrosomal vesicle	GO:0001669	0.0740741	0.000295571	BW56
Gene Ontology	Golgi membrane	GO:0000139	0.0157895	0.000623352	BW56
Gene Ontology	integral component of membrane	GO:0016021	0.00311891	0.00101293	BW56
Gene Ontology	negative regulation of inflammatory response	GO:0050728	0.0377358	0.00106628	BW56
Gene Ontology	identical protein binding	GO:0042802	0.0058997	0.00269221	BW56
Gene Ontology	pre-snoRNP complex	GO:0070761	0.2	0.0052724	BW56
Gene Ontology	box C/D snoRNP assembly	GO:0000492	0.2	0.0052724	BW56
Gene Ontology	negative regulation of amyloid precursor protein biosynthetic process	GO:0042985	0.2	0.0052724	BW56
KEGG PATHWAY	Citrate cycle (TCA cycle)	gga00020	0.0357143	0.0287904	BW70
KEGG PATHWAY	DNA replication	gga03030	0.0322581	0.031723	BW70
KEGG PATHWAY	Propanoate metabolism	gga00640	0.03125	0.0326986	BW70
KEGG PATHWAY	N-Glycan biosynthesis	gga00510	0.0204082	0.049141	BW70
Gene Ontology	central nervous system projection neuron axonogenesis	GO:0021952	0.25	4.35e-05	BW70
Gene Ontology	molecular_function	GO:0003674	0.0909091	0.000264228	BW70
Gene Ontology	integral component of membrane	GO:0016021	0.00350877	0.000563644	BW70
Gene Ontology	negative regulation of inflammatory response	GO:0050728	0.0377358	0.00139485	BW70
Gene Ontology	chromatin	GO:0000785	0.028169	0.00244136	BW70
Gene Ontology	basolateral plasma membrane	GO:0016323	0.0243902	0.00321666	BW70
Gene Ontology	cell division	GO:0051301	0.0240964	0.00329215	BW70
Gene Ontology	identical protein binding	GO:0042802	0.0058997	0.00446451	BW70
Gene Ontology	box C/D snoRNP assembly	GO:0000492	0.2	0.00602295	BW70
Gene Ontology	negative regulation of amyloid precursor protein biosynthetic process	GO:0010637	0.2	0.00602295	BW70
KEGG PATHWAY	Amino sugar and nucleotide sugar metabolism	gga00510	0.0204082	0.0442582	BW84
KEGG PATHWAY	N-Glycan biosynthesis	gga00510	0.02	0.0451417	BW84
Gene Ontology	central nervous system projection neuron axonogenesis	GO:0021952	0.25	3.63906e-05	BW84
Gene Ontology	ATP binding	GO:0005524	0.006	0.00033786	BW84
Gene Ontology	activation of protein kinase activity	GO:0032147	0.048	0.000750616	BW84
Gene Ontology	signal transduction	GO:0007165	0.009	0.00376846	BW84
Gene Ontology	copper ion import	GO:0015677	0.2	0.00552265	BW84
Gene Ontology	trans-Golgi network	GO:0005802	0.016	0.00606145	BW84
Gene Ontology	cellular copper ion homeostasis	GO:0006878	0.167	0.00644026	BW84
Gene Ontology	signaling adaptor activity	GO:0035591	0.167	0.00644026	BW84
Gene Ontology	negative regulation of mitotic nuclear division	GO:0045839	0.167	0.00644026	BW84
Gene Ontology	integral component of membrane	GO:0016021	0.003	0.00664495	BW84

## Sheet: Table S10
Table S10. Enrichment analysis of KEGG pathways and GO annotation for candidate genes from gene association analysis
Database	Term	ID	Gene ratio	P value	Trait
KEGG PATHWAY	Citrate cycle (TCA cycle)	gga00020	0.0357143	0.0240522	BW56
KEGG PATHWAY	Propanoate metabolism	gga00640	0.03125	0.0273263	BW56
KEGG PATHWAY	Lysine degradation	gga00310	0.0185185	0.0451482	BW56
Gene Ontology	identical protein binding	GO:0042802	0.0058997	0.00222967	BW56
Gene Ontology	pre-snoRNP complex	GO:0070761	0.2	0.00502207	BW56
Gene Ontology	box C/D snoRNP assembly	GO:0000492	0.2	0.00502207	BW56
Gene Ontology	negative regulation of amyloid precursor protein biosynthetic process	GO:0042985	0.2	0.00502207	BW56
Gene Ontology	positive regulation of tumor necrosis factor-mediated signaling pathway	GO:1903265	0.2	0.00502207	BW56
Gene Ontology	negative regulation of delayed rectifier potassium channel activity	GO:1902260	0.2	0.00502207	BW56
Gene Ontology	L-ornithine transmembrane transporter activity	GO:0000064	0.2	0.00502207	BW56
Gene Ontology	hepatocyte growth factor receptor signaling pathway	GO:0048012	0.166667	0.00585674	BW56
Gene Ontology	ceramide transport	GO:0035627	0.166667	0.00585674	BW56
Gene Ontology	response to reactive oxygen species	GO:0000302	0.166667	0.00585674	BW56
KEGG PATHWAY	Citrate cycle (TCA cycle)	gga00020	0.0357143	0.0240522	BW70
KEGG PATHWAY	Propanoate metabolism	gga00640	0.03125	0.0273263	BW70
KEGG PATHWAY	N-Glycan biosynthesis	gga00510	0.0204082	0.0411252	BW70
KEGG PATHWAY	Lysine degradation	gga00310	0.0185185	0.0451482	BW70
Gene Ontology	importin-alpha family protein binding	GO:0061676	0.2	0.00502207	BW70
Gene Ontology	negative regulation of amyloid precursor protein biosynthetic process	GO:0042985	0.2	0.00502207	BW70
Gene Ontology	hormone binding	GO:0042562	0.2	0.00502207	BW70
Gene Ontology	negative regulation of delayed rectifier potassium channel activity	GO:1902260	0.2	0.00502207	BW70
Gene Ontology	hepatocyte growth factor receptor signaling pathway	GO:0048012	0.166667	0.00585674	BW70
Gene Ontology	Sertoli cell development	GO:0060009	0.166667	0.00585674	BW70
Gene Ontology	response to reactive oxygen species	GO:0000302	0.166667	0.00585674	BW70
Gene Ontology	positive regulation of cytoplasmic mRNA processing body assembly	GO:0010606	0.166667	0.00585674	BW70
Gene Ontology	F-actin capping protein complex	GO:0008290	0.142857	0.00669076	BW70
Gene Ontology	integral component of organelle membrane	GO:0031301	0.142857	0.00669076	BW70
KEGG PATHWAY	Pentose and glucuronate interconversions	gga00040	0.05	0.0237277	BW84
KEGG PATHWAY	Citrate cycle (TCA cycle)	gga00020	0.0384615	0.0304099	BW84
KEGG PATHWAY	Propanoate metabolism	gga00640	0.03125	0.0370494	BW84
Gene Ontology	extracellular space	GO:0005615	0.00634921	0.00479119	BW84
Gene Ontology	DNA damage response, signal transduction by p53 class mediator resulting in cell cycle arrest	GO:0006977	0.2	0.00683369	BW84
Gene Ontology	regulation of axon guidance	GO:1902667	0.2	0.00683369	BW84
Gene Ontology	negative regulation of amyloid precursor protein biosynthetic process	GO:0042985	0.2	0.00683369	BW84
Gene Ontology	Sertoli cell development	GO:0060009	0.166667	0.00796839	BW84
Gene Ontology	aging	GO:0007568	0.166667	0.00796839	BW84
Gene Ontology	sulfate transport	GO:0008272	0.166667	0.00796839	BW84
Gene Ontology	response to reactive oxygen species	GO:0000302	0.166667	0.00796839	BW84
Gene Ontology	positive regulation of cytoplasmic mRNA processing body assembly	GO:0010606	0.166667	0.00796839	BW84
Gene Ontology	energy reserve metabolic process	GO:0006112	0.166667	0.00796839	BW84
